# Supplementary material for: “Anees Has Measles”: Storytelling and Singing to Enhance MMR Vaccination in Child Care Centers Amid Religious Hesitancy
Source: Vaccines (Basel). 2024 Jul 22;12(7):819. doi: 10.3390/vaccines12070819 (PMC11281558; doi:10.3390/vaccines12070819)
Supplement: Supplementary file 1 [file vaccines-12-00819-s001.zip]

Archive with 1 entries (1 files):
- vaccines-3014519-supplementary.pdf
